# Supplementary material for: Using the Cochrane Central Register of Controlled Trials to identify clinical trial registration is insufficient: a cross-sectional study
Source: BMC Med Res Methodol. 2020 Jul 25;20:200. doi: 10.1186/s12874-020-01083-y (PMC7382846; doi:10.1186/s12874-020-01083-y)
Supplement: Supplementary file 1 — Additional file 1: Table S1. The details of the unidentified studies through searching CENTRAL (N = 47). Abbreviations: CENTRAL, Cochrane Central Register of Controlled Trials; ID, Identifier; ANZCTR, Australian New Zealand Clinical Trials Registry; ChiCTR, Chinese Clinical Trial Registry; ICTRP, International Clinical Trials Registry Platform; IRCT, Iranian Registry of Clinical Trials; ISRCTN, International Standard Randomized Controlled Trial Number Register; JPRN, Japan Primary Registries Network; NTR, The Netherlands National Trial Register; ReBEC, Brazilian Clinical Trials Registry. [file 12874_2020_1083_MOESM1_ESM.xlsx]

## Sheet: undetected_ongoing_studies
Table S1
Registration ID	Title	Year of registration	Registry	Observational studies	Indexed in CENTRAL	Searched other trial registers excluding ClinicalTrials.gov or ICTRP	Cochrane reviews that included unidentified study
RBR-9jgz9d	Creation of reminders to improve nurses' practice regarding registration and use of the child's book	2018	ReBEC	No	Yes	Not applicable	Pantoja, 2019
ACTRN12615001162505	The impact of Botox on muscle structure and function in children with cerebral palsy	2015	ANZCTR	No	No	Not applicable	Blumetti, 2019
NCT01390753	Role of Human Milk Bank in the Protection of Severe Respiratory Disease in Very Low Birth Weight Premature Infants	2011	ClinicalTrials.gov	No	Yes	Not applicable	Quigley, 2019
NCT02818894	Spinals in THA (Total Hip Arthroplasty)	2016	ClinicalTrials.gov	No	Yes	Not applicable	Forget, 2019
ACTRN12615000373572	EIect of nebulized budesonide on respiratory mechanics and oxygenation in patients with acute lung injury/acute respiratory distress syndrome (ALI/ARDS).	2015	ANZCTR	No	No	Not applicable	Lewis, 2019
IRCT201609186834N11	The Effect of Psycho-educational Group Therapy of Emotional Intelligence on Enhancing of Emotional Intelligence of Adolescents with ADHD	2016	IRCT	No	Yes	Not applicable	Storebø, 2019
NCT02937142	Cognitive Behavior Group Therapy in Adolescents With Attention Deficit Hyperactivity Disorder	2016	ClinicalTrials.gov	No	Yes	Not applicable	Storebø, 2019
IRCT2016041927475N1	Implementing and Pilot Testing of a Customized Intervention to Increase Physical Activity and Healthy Eating among Preschool Children in Iran	2016	IRCT	Yes	No	Not applicable	Hodder, 2019
ISRCTN45864056	First food for infants	2016	ISRCTN	No	Yes	the metaRegister of clinical trials (www.isrctn.com/page/mrct)	Hodder, 2019
NCT03229629	What promotes healthy eating? The roles of information, affordability, accessibility, gender, and peers on food consumption.	2017	ClinicalTrials.gov	No	No	Not applicable	Hodder, 2019
NCT03334266	Preventing Early Childhood Obesity, Part 2: family Spirit Nurture, Prenatal - 18 Months	2017	ClinicalTrials.gov	No	Yes	Not applicable	Hodder, 2019
UMIN000033818	A pilot study for effects of vegetable juice on children&#39;s preference and amount of consumption for vegetables	2018	JPRN	No	Yes	Not applicable	Hodder, 2019
ChiCTRINR-17012517	Help Her Heal: a randomized controlled trial of an educational counseling intervention program for spouses of women with breast cancer	2017	ChiCTR	No	Yes	Not applicable	Treanor, 2019
NCT01519895	Effectiveness of Telephone Intervention for Colorectal Cancer Caregivers	2015	ClinicalTrials.gov	No	Yes	Not applicable	Treanor, 2019
NCT02322905	Cancer Caregiver Burden: targeting Emotion Regulation in a Trial	2017	ClinicalTrials.gov	No	Yes	Not applicable	Treanor, 2019
NCT03174626	Williams LifeSkills - Cancer Caregiver Intervention	2017	ClinicalTrials.gov	No	Yes	Not applicable	Treanor, 2019
NCT03328663	Psychological Intervention for Caregivers of Patients Undergoing Stem Cell Transplant	2017	ClinicalTrials.gov	No	Yes	Not applicable	Treanor, 2019
NCT03292809	CyclASol for the Treatment of Signs and Symptoms of Dry Eye Disease (DED)	2017	ClinicalTrials.gov	No	Yes	Not applicable	de Paiva, 2019
IRCT20180806040722N1	Effect of complementary supplementation Camelina Oil on the improvement of dry eye disease in patients with dry eye	2019	IRCT	No	Yes	metaRegister of Controlled Trials (mRCT) (www.controlledtrials. com)	Downie, 2019
IRCT20181028041487N1	Evaluation the effect of intra nasal viola odorata almond oil drop on dry eye disease	2019	IRCT	No	Yes	Not applicable	Downie, 2019
NCT01733745	SYSTANE® Family - Meibomian Deficiency	2012	ClinicalTrials.gov	No	Yes	Not applicable	Downie, 2019
NCT03460548	REMOGEN® Omega Versus Cationorm® in the Treatment of Patients Suffering From Dry Eye	2018	ClinicalTrials.gov	No	Yes	Not applicable	Downie, 2019
ACTRN12613000473763	STRIDE (Steps TowaRd Improving Diet and Exercise): an online lifestyle intervention for cancer survivors living in South Australia.	2013	ANZCTR	No	No	Not applicable	Burden, 2019
ACTRN12614000074695	Get Healthy aOer Breast Cancer - examining the feasibility and acceptability of referring breast cancer survivors to the NSW ‘Get Healthy Service’ – a telephone-delivered program targeting physical activity, healthy diet and weight loss.	2014	ANZCTR	Yes	No	Not applicable	Burden, 2019
ISRCTN17421871	A pilot trial to investigate the impact of a personalised selfmanagement lifestyle programme using mobile technology on the health and well-being of cancer survivors.	2015	ISRCTN	No	No	Not applicable	Burden, 2019
NCT01453452	S1008: exercise, diet, & counseling in improving weight loss in overweight female breast or colorectal cancer survivors.	2011	ClinicalTrials.gov	Yes	No	Not applicable	Burden, 2019
NCT01708824	Diet and physical activity intervention in CRC survivors.	2012	ClinicalTrials.gov	No	Yes	Not applicable	Burden, 2019
NCT01728506	An internet-based weight loss and exercise intervention for breast cancer survivors (iWEB).	2012	ClinicalTrials.gov	Yes	No	Not applicable	Burden, 2019
NCT01819324	A lifestyle intervention for breast cancer survivors (TTMI).	2013	ClinicalTrials.gov	No	Yes	Not applicable	Burden, 2019
NCT01978899	Healthy living aOer cancer: weight management pilot study.	2013	ClinicalTrials.gov	No	Yes	Not applicable	Burden, 2019
NCT02135562	Protein-sparing modified fast intervention for weight loss in obese endometrial cancer survivors.	2014	ClinicalTrials.gov	Yes	No	Not applicable	Burden, 2019
NCT02268188	Harvesting health program in improving diet and physical activity level in cancer survivors.	2014	ClinicalTrials.gov	Yes	No	metaRegister (www.isrctn.com/), Physicians Data Query (www.cancer.gov/publications/pdq), www.cancer.gov/about-cancer/treatment/clinical-trials	Burden, 2019
NCT02342730	Weight loss referral for healthier survivorship in obese stage III endometrial cancer survivors or atypical hyperplasia.	2015	ClinicalTrials.gov	Yes	No	Not applicable	Burden, 2019
NCT02387671	Weight management among breast cancer survivors.	2015	ClinicalTrials.gov	Yes	No	Not applicable	Burden, 2019
NTR3375	Lifestyle change, self-management, and problem solving in daily life in cancer survivors; an online portal for change and support.	2012	NTR	No	No	Not applicable	Burden, 2019
NCT01192256	Studies examining the importance of smoking after being diagnosed with lung cancer.	2010	ClinicalTrials.gov	Yes	No	metaRegister of Controlled Trials (mRCT) (www.isrctn.com/ page/mrctcontrolledtrials.com/mrct/), the Food and Drug Administration and to the European Medicine Agency for drug registration (www.accessdata.fda.gov/scripts/cder/drugsatfda/ index.cfm; (www.ema.europa.eu/ema/);	Zeng, 2019
NCT02048917	Optimization of Smoking Cessation Strategies in Community Cancer Programs for Newly Diagnosed Lung and Head and Neck Cancer Patients	2014	ClinicalTrials.gov	No	Yes	Not applicable	Zeng, 2019
NCT03252275	Peer Learning and HBB in Managing Maternal Newborn and Child Health Emergencies in Rural Uganda	2017	ClinicalTrials.gov	No	Yes	Not applicable	Merriel, 2019
NCT03978156	Dronabinol for Pain and Inflammation in Adults Living With Sickle Cell Disease	2019	ClinicalTrials.gov	No	Yes	the metaRegister of controlled trials (mRCT) (www.isrctn.com/),	Cooper, 2019
NCT03244826	Shared Care: patient-Centered Management After Hematopoietic Cell Transplantation	2017	ClinicalTrials.gov	No	Yes	Not applicable	Høeg, 2019
NCT02561026	Transfusion of Plasma Prior to Invasive Procedures Pilot Trial (TOPPIT)	2015	ClinicalTrials.gov	No	Yes	Not applicable	Høeg, 2019
NCT02637427	Does Plasma Reduce Bleeding in Patients Undergoing Invasive Procedures	2015	ClinicalTrials.gov	No	Yes	Not applicable	Høeg, 2019
NCT01212705	Effect of adaptive servoventilation on cardiac function in chronic heart failure and cheyne-stokes respiration	2010	ClinicalTrials.gov	No	Yes	Not applicable	Yamamoto, 2019
NCT02116140	EIects of long term adaptive servo ventilation therapy on myocardial energetics and sympathetic nerve function in heart failure and sleep apnea.	2014	ClinicalTrials.gov	Yes	No	Not applicable	Yamamoto, 2019
NCT02221687	The Combiotic-Study	2014	ClinicalTrials.gov	No	Yes	Not applicable	Scott, 2019
NCT02802059	E. Coli Nissle 1917 - Suspension for Infection Prophylaxis	2016	ClinicalTrials.gov	No	Yes	Not applicable	Scott, 2019
NCT02890953	Efficacy and Safety of Pneumostem® for IVH in Premature Infants (Phase 2a)	2016	ClinicalTrials.gov	No	Yes	ISRCTN Registry	Romantsik, 2019
